# Supplementary material for: Impact of COVID-19 pandemic on breast cancer screening in a large midwestern United States academic medical center
Source: PLoS One. 2024 May 20;19(5):e0303280. doi: 10.1371/journal.pone.0303280 (PMC11104587; doi:10.1371/journal.pone.0303280)
Supplement: S1 Data — (XLSX) [file pone.0303280.s006.xlsx]

## Sheet: Zipcodes
Zip Code

## Sheet: ACSdata
zip_5dig
